# Supplementary material for: Design, Synthesis, and Biological Evaluation of 5,8-Dimethyl Shikonin Oximes as SARS-CoV-2 Mpro Inhibitors
Source: Molecules. 2025 Mar 14;30(6):1321. doi: 10.3390/molecules30061321 (PMC11945236; doi:10.3390/molecules30061321)
Supplement: Supplementary file 1 [file molecules-30-01321-s001.zip]

Archive with 1 entries (1 files):
- molecules-3405376-supplementary.pdf
